# Supplementary material for: Effects of Soybean- and Cottonseed-Based Diets on Growth Performance and Gut Microbiota of Black Soldier Fly Larvae
Source: Insects. 2026 Jun 28;17(7):675. doi: 10.3390/insects17070675 (PMC13409921; doi:10.3390/insects17070675)
Supplement: Supplementary file 1 [file insects-17-00675-s001.zip]

Archive with 2 entries (2 files):
- Supplementary data figures.pdf
- Supplementary data tables.xlsx
