# Supplementary material for: Effects of Soybean- and Cottonseed-Based Diets on Growth Performance and Gut Microbiota of Black Soldier Fly Larvae
Source: Insects. 2026 Jun 28;17(7):675. doi: 10.3390/insects17070675 (PMC13409921; doi:10.3390/insects17070675)
Supplement: Supplementary file 1 [file insects-17-00675-s001.zip › Supplementary data tables.xlsx]

## Sheet: Table S1
Table S1. Growth and developmental characteristics
Groups	Body weight (mg)									Half prepupae times(days)	Maximum larval weight(mg)	Larva Survival Rate (%)	conversion rate (%)
	Day 5	Day 7	Day 9	Day 11	Day 13	Day 15	Day 17	Day 19	Day 21
SBF	2	1.67±0.58	9.00±2.65	21.67±7.51	32.33±13.61	47.33±4.04	133.67±25.32	131.00±12.29	120.67±4.51	22.00±1.00	133.67±25.32	45.00±1.00	5.57±0.33
BSBF	2	9.00±2.00	73.67±12.5	153.00±18.68	173.00±14.42	207.00±5.57	200.00±14.93	177.67±6.66	161.00±7.93	17.67±0.58	207.00±5.57	78.00±0.74	10.80±1.40
ESBF	2	6.00±1.00	85.67±12.58	121.00±2.00	175.33±15.70	204.67±4.73	200.33±11.37	199.67±19.35	188.67±15.04	19.67±0.58	204.67±4.73	74.33±6.66	12.04±0.78
CSM	2	6.33±1.16	50.33±15.57	94.67±23.09	129.33±9.87	168.33±5.69	163.33±11.15	174.00±20.88	172.00±10.82	22.67±0.58	174.00±20.88	66.00±6.08	6.70±0.13
BCSM	2	6.00±1.00	72.67±6.66	105.33±7.64	134.67±14.74	199.00±4.00	166.00±11.27	158.00±12.53	154.00±11.53	18.67±0.58	199.00±4.00	84.67±0.58	7.26±0.62
GHDF	2	9.33±1.53	44.67±4.51	84.00±7.64	84.00±7.00	153.00±5.00	144.33±5.51	122.33±4.51	110.00±5.57	16.00±1.00	153.00±5.00	89.00±3.61	6.65±0.24

## Sheet: Table S2
Table S2. Quality control parameters for the metagenome analyses
Sample ID	Raw data bases	Clean data bases	Number of reads	Clean reads	Proportion of valid sequences(%)	GC content (%)	Q30 (%)	Goods_coverage
SBF-1	7133139434	7027066687（98.51%）	47239334	46600108	98.65	40.28	97.13	0.999809
SBF-2	5404589584	5322409179（98.48%)	35791984	35292566	98.6	40.41	96.72	0.999841
SBF-3	5479352100	5393297785(98.43%）	36287100	35772250	98.58	39.29	96.68	0.999812
BSBF-1	5852557660	5751381070（98.27%）	38758660	38129662	98.38	43.63	96.36	0.999766
BSBF-2	6087087840	6002088286（98.6%）	40311840	39787944	98.7	39.89	96.8	0.999752
BSBF-3	7339308492	7229170687(98.5%）	48604692	47924570	98.6	40.16	96.98	0.999771
ESBF-1	6433145412	6333623721(98.45%）	42603612	42018910	98.63	40.51	96.6	0.999818
ESBF-2	6139002848	6040760400（98.4%）	40655648	40089296	98.61	40.13	96.56	0.999834
ESBF-3	5667436492	5573330860（98.34%）	37532692	36993110	98.56	40.06	96.48	0.999828
CSM-1	6263000726	6169746028（98.51%）	41476826	40935196	98.69	40.5	96.67	0.999664
CSM-2	7773428962	7614743609（97.96%）	51479662	50723336	98.53	41.54	96.24	0.99977
CSM-3	6205470330	6111701760（98.49%）	41095830	40519194	98.6	40.72	96.58	0.999755
BCSM-1	6310129336	6217379010（98.53%）	41788936	41216012	98.63	39.78	96.69	0.999708
BCSM-2	6924714738	6815116224（98.42%）	45859038	45185784	98.53	41.88	96.92	0.999713
BCSM-3	6682009418	6576083112（98.41%）	44251718	43612476	98.56	41.18	96.59	0.999618
GHDF-1	5443448226	5347065902（98.23%）	36049326	35462936	98.37	43.13	96.27	0.999604
GHDF-2	7015139578	6907346493（98.46%）	46457878	45804844	98.59	40.9	96.96	0.9996
GHDF-3	5693764852	5608902506（98.51%）	37707052	37179338	98.6	41.15	96.69	0.999603

## Sheet: Table S3
Table S3. Taxonomic composition analysis (phylum level) in BSFL Fed with Different Diets
phylum	SBF-1	SBF-2	SBF-3	CSM-1	CSM-2	CSM-3	GHDF-1	GHDF-2	GHDF-3
Firmicutes	0.329717	0.566069	0.498087	0.160517	0.101199	0.204019	0.412748	0.304866	0.417899
Proteobacteria	0.551808	0.319282	0.344616	0.217966	0.622876	0.169312	0.112595	0.131569	0.138352
Bacteroidota	0.102813	0.039261	0.102833	0.346682	0.057676	0.431178	0.114285	0.333991	0.267995
Actinobacteria	0.006921	0.071255	0.048574	0.271349	0.216779	0.191975	0.345843	0.220818	0.16302
Ascomycota	0.007524	0.002776	0.00432	0.00028	1.1e-05	7e-05	0.000206	0.000293	0.000292
Planctomycetota	1e-06	0	0	1.1e-05	0	2.1e-05	0.007293	0.002602	0.005445
Spirochaetes	1.8e-05	1.8e-05	3.4e-05	0.000486	0.000149	0.000707	0.001409	0.000939	0.000712
Chlamydiae	1e-05	6.1e-05	5.1e-05	0.00063	0.000501	0.00045	0.000823	0.000533	0.000279
Mucoromycota	0.00064	0.000309	0.000381	0.00015	7.9e-05	0.000179	0.000198	0.000295	0.000345
Fusobacteria	0.000168	0.000286	0.000441	0.000177	9e-05	0.00029	0.000283	0.000275	0.000303
Others	0.000377	0.000677	0.000659	0.001745	0.000636	0.001797	0.004314	0.003813	0.005358

## Sheet: Table S4
Table S4. Taxonomic composition analysis (genus level) in BSFL Fed with Different Diets
genus	SBF-1	SBF-2	SBF-3	CSM-1	CSM-2	CSM-3	GHDF-1	GHDF-2	GHDF-3
Enterococcus	0.282151	0.342501	0.228065	0.070764	0.07568	0.083013	0.125886	0.138787	0.098542
Dysgonomonas	0.073223	0.027435	0.081644	0.288142	0.033622	0.395214	0.081513	0.259058	0.173325
Providencia	0.322546	0.165449	0.224841	0.013732	0.579537	0.026322	0.004561	0.01371	0.005697
Scrofimicrobium	0.002901	0.023051	0.019472	0.21792	0.160846	0.155854	0.311136	0.201459	0.134207
Vagococcus	0.041563	0.212908	0.208978	0.006132	0.005353	0.013528	0.003412	0.003371	0.003426
Bacillus	0.000388	0.000541	0.001078	0.001016	0.004688	0.003027	0.099056	0.05141	0.210284
Wohlfahrtiimonas	0.040683	0.027855	0.03116	0.098823	0.026598	0.060578	0.015532	0.008914	0.005071
Saezia	0.000314	7.8e-05	0.001187	0.042304	0.01598	0.050265	0.010267	0.039857	0.041672
Morganella	0.011931	0.026072	0.017158	0.010184	0.010862	0.005579	0.030878	0.03342	0.044648
Klebsiella	0.071642	0.032137	0.047295	0.001236	0.00083	0.005162	0.001466	0.000447	0.000695
Others	0.152559	0.141942	0.139213	0.249816	0.086125	0.201512	0.3162	0.249667	0.282415

## Sheet: Table S5
Table S5. Taxonomic composition analysis (phylum level) in BSFL under different substrate treatment methods
phylum	SBF-1	SBF-2	SBF-3	BSBF-1	BSBF-2	BSBF-3	ESBF-1	ESBF-2	ESBF-3
Firmicutes	0.329717	0.566069	0.498087	0.480896	0.385632	0.800248	0.334585	0.433509	0.27531
Proteobacteria	0.551808	0.319282	0.344616	0.296859	0.189497	0.076511	0.417834	0.314194	0.57459
Bacteroidota	0.102813	0.039261	0.102833	0.047366	0.315457	0.005009	0.224435	0.223216	0.132916
Actinobacteria	0.006921	0.071255	0.048574	0.170566	0.106095	0.114622	0.02167	0.02736	0.014939
Ascomycota	0.007524	0.002776	0.00432	0.001558	0.000925	0.001015	0.000266	0.000372	0.000945
Fusobacteria	0.000168	0.000286	0.000441	0.000712	0.000623	0.00121	0.000432	0.000545	0.00029
Mucoromycota	0.00064	0.000309	0.000381	0.000157	9.9e-05	8.8e-05	0.000108	9.5e-05	0.000334
Chloroflexi	5.3e-05	7.5e-05	0.000109	0.000191	0.00014	0.00035	0.00014	0.00015	0.00013
Verrucomicrobia	6e-06	0.000346	0.000187	0.000137	0.000138	8.8e-05	3.3e-05	3.6e-05	4.3e-05
Euryarchaeota	2.3e-05	2.2e-05	4.3e-05	0.000214	0.000212	0.000155	5.7e-05	8.5e-05	4.4e-05
Others	0.000324	0.000313	0.000405	0.001339	0.001183	0.000705	0.000439	0.000437	0.000459

## Sheet: Table S6
Table S6. Taxonomic composition analysis (genus level) in BSFL under different substrate treatment methods
genus	SBF-1	SBF-2	SBF-3	BSBF-1	BSBF-2	BSBF-3	ESBF-1	ESBF-2	ESBF-3
Enterococcus	0.282151	0.342501	0.228065	0.200049	0.217286	0.349507	0.13329	0.18178	0.077503
Vagococcus	0.041563	0.212908	0.208978	0.135444	0.102986	0.278821	0.098052	0.130094	0.125453
Providencia	0.322546	0.165449	0.224841	0.005221	0.023989	0.00717	0.11176	0.040207	0.067542
Dysgonomonas	0.073223	0.027435	0.081644	0.016778	0.212831	0.004051	0.178734	0.178386	0.095638
Morganella	0.011931	0.026072	0.017158	0.010235	0.019016	0.017452	0.231988	0.165664	0.073883
Ignatzschineria	0.000773	0.000554	0.000633	0.028419	0.017239	0.012528	0.066969	0.083161	0.340879
Scrofimicrobium	0.002901	0.023051	0.019472	0.093926	0.063741	0.074252	0.016301	0.02011	0.009257
Alcaligenes	0.049206	0.036299	0.009666	0.096632	0.036482	0.023254	0.006524	0.004873	0.018505
Wohlfahrtiimonas	0.040683	0.027855	0.03116	0.007837	0.061616	0.004132	0.026656	0.027733	0.026038
Klebsiella	0.071642	0.032137	0.047295	0.012331	0.011078	0.002077	0.005638	0.019909	0.007914
Others	0.103282	0.105708	0.131179	0.393123	0.233892	0.226783	0.124145	0.148128	0.157311
